# Supplementary material for: Life Cycle Assessment of Functionalized Bionanocompounds with Ice Nucleation Protein for Freezing Applications
Source: Polymers (Basel). 2023 Mar 15;15(6):1457. doi: 10.3390/polym15061457 (PMC10058881; doi:10.3390/polym15061457)
Supplement: Supplementary file 1 [file polymers-15-01457-s001.zip]

Archive with 1 entries (1 files):
- polymers-2036856-supplementary.pdf
